# Supplementary material for: Prognostic Impact of High Baseline Stromal Tumor-Infiltrating Lymphocytes in the Absence of Pathologic Complete Response in Early-Stage Triple-Negative Breast Cancer
Source: Cancers (Basel). 2022 Mar 4;14(5):1323. doi: 10.3390/cancers14051323 (PMC8909018; doi:10.3390/cancers14051323)
Supplement: Supplementary file 1 [file cancers-14-01323-s001.zip]

Archive with 1 entries (1 files):
- cancers-1596627-supplementary.pdf
